# Supplementary material for: Genome analysis of a novel Group I alphabaculovirus obtained from Oxyplax ochracea
Source: PLoS One. 2018 Feb 1;13(2):e0192279. doi: 10.1371/journal.pone.0192279 (PMC5794183; doi:10.1371/journal.pone.0192279)
Supplement: S1 Table — (XLSX) [file pone.0192279.s003.xlsx]

## Sheet: orf_anno
ORF	gene name	start	end	length	strand	NC_001623		NC_001962		NC_019945		NC_030240		NC_001875		NC_003094		NC_002816		NC_005905		NC_003084
						AcMNPV（orf/identity）		BmNPV（orf/identity）		ThorNPV（orf/identity）		CapoNPV		OpMNPV（orf/identity）		HearNPV（orf/identity）		CpGV（orf/identity）		NeseNPV（orf/identity）		CuniNPV（orf/identity）
1	polyhedrin	1	744	247	+	8	87.4	1	90.3	7	95.5	1	93.6	3	93.9	1	82.7	1	54.9	1	50.2
2	pp78/83	747	2339	530	-	9	31.1	2	31.7	8	29	2	36.1	2	21.2	2	24.8
3	pk1	2354	3187	277	+	10	54.7	3	54.4	9	57.4	3	44.9	1	46.3	3	36.9	3	28.8
	hr1	3238	3871		+
4	oxoc4(ac150)	3885	4193	102	-	150	37.4	126	32	141	27	8	27.9	110	23.6	12	24.1	9	31.3	67	23.7
5	pif5	4221	5327	368	+	148	76.3	124	68.9	139	74.9	10	69.4	146	66.4	15	45.4	18	44.3	38	35.2	102	26.4
6	ie1	5371	7515	714	-	147	33.9	123	34	138	34.3	11	35.7	145	26.9	14	24.1
7	oxoc7(ac146)	7551	8171	206	+	146	53.9	122	54.3	137	51	12	52.2	144	42.1	13	26.1	8	21.4
8	oxoc8(ac145)	8160	8447	95	-	145	56.8	121	72.6	136	56.8	13	70.8	142	61.1	12	46.3	9	30.1	67	26.4
9	oxoc9	8952	9563	203	-
10	oxoc10	9750	9989	79	+
11	pe38	10121	11173	350	+	153	18.2	128	22.2	144	18.6	6	22.1	152	18.5	77	20.1	24	17.1
	hr2	11580	11829		-
12	odv-ec27	12053	12901	282	-	144	67.2	120	67.9	135	69	14	69.2	141	56.4	11	48.6	97	24.8	66	21.1	32	17.1
13	odv-e18	12986	13252	88	-	143	51.6	119	62.4	134	58.4	15	78.7	140	73	10	46.1	14	30.8	65	22.1	31	23.3
14	49k	13255	14694	479	-	142	70.8	118	70.5	133	70	16	68.3	139	60.7	9	50	15	29.4	63	24	30	17.3
15	exon0	14710	15468	252	-	141a	8.2	117	48.3	132	46.4	17	48.1	138	42.4	8	24.4
16	me53	15608	16840	410	+	139	40.9	116	39.7	131	39.7	18	45.7	137	36.9	16	17.8	143	18.4
17	p74	16875	18812	645	+	138	76.2	115	75.6	130	76.3	19	75.3	134	72.8	20	47.7	60	40.1	50	39.5	74	34
18	p10	18820	19095	91	-	137	39.3	114	39.6	129	41.9	20	44.6	133	54.2			22	7.3	29	2.4
19	p26	19195	20094	299	-	136	43.1	113	42.4	128	43			132	31.9	22	30
20	alk-exo	20084	21148	354	-	133	47	110	46.1	126	46.6	21	46.2	131	37.7	114	30.8	125	25.3	31	23.6	53	8.7
21	oxoc21(ac132)	21169	21738	189	-	132	22.7	109	21.9	125	24.5	22	19.7	130	23.1
22	calyx/pep	21753	22637	294	-	131	40.9	108	55.5	124	54.4	23	54	129	63.3	120	25.4	22	17.9
23	gp16	22733	23038	101	-	130	52.8	107	52.8	123	52.8	24	44.9	128	50.5	119	23.1
24	p24	23040	23621	193	-	129	63.1	106	61.1	122	60.8	25	52.2	127	61	118	32.4	71	21.4
25	GP64	23751	25295	514	+	128	74.1	105	68.9	121	74.1	26	72.8	126	69.1
26	oxoc26(ac124)	25333	26169	278	-	124	29.9	101	29	117	24.2	27	26.2	122	19.7
27	oxoc27	26322	26786	154	+
28	oxoc28(ac120)	26810	27037	75	-	120	41.5	98	40.2	114	42.7	29	42.7	120	32.6
29	pif1	27040	28614	524	-	119	67.2	97	63.2	113	66.1	30	66.6	119	63	111	43.5	75	34.2	79	34.1	29	27.4
	hr3	28684	29463		+
30	oxoc30(ac117)	29534	29815	93	-	117	38	96	39	111	32.4	32	29.4			110	22.5
31	pif3	29844	30482	212	+	115	55.8	95	55.8	110	53.4	33	48.7	115	47.9	98	37.7	35	33.3	69	25.7	46	28
32	oxoc32(ac114)	30500	31795	431	+	114	38.8	94	37.7	109	37.3	34	41	114	26.8
33	oxoc33(ac112/ac113)	31817	32818	333	-	113	22.2			106	17.4	36	45.1
34	oxoc34(ac111)	32950	33153	67	+	111	67.2	93	65.7	105	55.8	37	70.1	112	45.8	116	33.3
35	oxoc35(ac110)	33192	33374	60	+	110	61.7	92a	65	104	63.3	38	59.1	111	65	93	31.7	53	20.3	69a	23.3	70	18.3
36	odv-ec43	33391	34536	381	+	109	68.8	92	68.1	103	68.9	39	67.3	109	60.2	94	48.5	55	26.9	70	25.4	69	17.4
37	oxoc37(ac108)	34555	34842	95	+	108	48.6	91	48.6	102	48.5	40	38.8	108	35.8	95	24.5
38	oxoc38(ac106)	34849	35556	235	-	106	17.8	90	66.3	101	67.2	41	63.1	107	57.5	101	45.1	52	17	32	18.6
39	vp80	35574	37916	780	-	104	37.1	88	37.1	99	37.1	42	35	105	26.7	92	18.4
40	p45/48	37938	39104	388	+	103	66.8	87	66.2	98	66.2	43	66	104	53	91	46.6	83	30.9	33	20.3	55	16.3
41	p12	39088	39426	112	+	102	56.8	86	58.5	97	57.1	44	50	103	44.4	90	27.4
42	p40/c42	39477	40553	358	+	101	63.8	85	63.9	96	60.6	45	61.6	102	50.1	89	37.5	85	23.2	35	18.2	22	14.4
43	p6.9	40861	41058	65	+	100	54.5	84	62.1	95	60.6	46	64.2	101	55.4	88	29.1	86	50	36	41.3	106	9.2
44	lef5	41052	41846	264	-	99	68.5	83	68.2	94	67.4	47	55.6	100	54	87	42	87	39.2	58	26	88	18.4
45	38k	41784	42710	308	+	98	66.6	82	67.3	93	65.8	48	63.3	99	53.8	86	44.5	88	33.7	59	29.2	87	26.3
46	oxoc46	42729	43427	232	-									98	26.5
47	pif4	43454	43984	176	-	96	61.6	79	59.1	91	62	49	67.6	97	60.5	85	37.1	89	33	60	27.5	89	2.8
48	helicase	43962	47507	1181	+	95	62.2	78	61.7	90	61.8	50	65.2	96	50.1	84	39	90	22.3	61	23.5	90	2.1
49	oxoc49	47796	48527	243	+							4	25.5	118	18.9
50	odv-e25	48545	49228	227	-	94	60.4	77	60.9	89	65.7	51	73.1	95	57.4	82	40.4	91	38.2	26	18	15	16.2
51	p18	49237	49710	157	-	93	77.6	76	77	88	77	52	75.6	94	68.6	81	50.6	92	29.4	25	21.4	13	13.9
52	p33	49709	50488	259	+	92	82	75	79.7	87	81.7	53	74.9	93	68.8	80	52.3	93	33.1	24	27.6	14	18
53	lef4	50491	51870	459	-	90	65.3	73	66	85	63.4	55	49.6	91	46.8	79	40.6	95	29	62	28.2	96	19.1
54	vp39	51893	52897	334	+	89	59.7	72	59	84	59.7	56	70.3	90	64.2	78	39.9	96	24.9	89	22.1	24	18
55	vp91/p95	53076	55493	805	-	83	61.1	69	60.4	78	58.7	59	56.6	86	54	76	40.9	101	16.1	84	22.8	35	21.4
56	tlp20	55462	55968	168	+	82	45	68	48.1	77	44.9	60	35.9	85	25.8	75	29.2
57	oxoc57(ac81)	55859	56509	216	+	81	69.2	67	69.4	76	72.5	61	62.5	84	65.5	74	46.2	103	37.1	48	30.4	106	15.6
58	gp41	56515	57711	398	+	80	69.5	66	67.9	75	68.9	62	65.5	83	59.2	73	46.5	104	25.5	47	17.4	33	16.2
59	oxoc59(ac79)	57711	58052	113	+	79	58.3	65	59.1	74	59.6	63	57.8	82	54.8			65	20.2
60	oxoc60(ac78)	58018	58350	110	+	78	54.9	64	54.9	73	54.8	64	48.2	81	50.5	72	35.9	105	17.1	46	25.4	34	21.8
61	vlf-1	58381	59529	382	+	77	75.2	63	75.2	72	73.8	65	59.7	80	67.7	71	61.7	106	30.4	45	27.2	18	19.7
62	oxoc62(ac76)	59570	59824	84	+	76	76.2	62	72.9	71	78.6	66	82.1	79	75	70	39.5	107	25.9
63	oxoc63(ac75)	59837	60238	133	+	75	59	61	56.7	70	58.2	67	56.3	78	34.6	69	25.9
64	oxoc64(ac74)	60270	60821	183	+	74	35.9	60	34.5	69	34.5	68	30.7	77	37.7	68	22.7			19	14.7
65	oxoc65(ac73)	60832	61095	87	+	73	30	59	31	68	35	69	33.7
66	oxoc66(ac72)	61307	61119	62	-	72	41.9					70	40.5									5	2.5
67	iap2	61336	62112	258	-	71	50.2	58	51	66	51.2	71	46.9	74	43.2	62	29.2	17	21.1	17	16.7
68	Mtase	62102	62914	270	-	69	62.6	57	63.3	64	60.7					63	39.5			5	21.1
69	pif6	62889	63272	127	-	68	42.7	56	61.9	63	61.9	72	52.8	73	49.6	64	35.6	114	22.2	41	22.1	58	21.1
70	lef3	63286	64485	399	+	67	47	55	47.9	62	46.2	73	49	72	32.8	65	26.5
71	desmoplakin	64475	66526	683	-	66	27.8	54	28.5	61	27.8	74	25.8	71	22.1	66	22.7	112	16.7	29	18.7	92	6.1
72	dna-pol	66535	69456	973	+	65	67.4	53	67.3	60	66.3	75	66.6	70	59.6	67	45	111	29.9	28	25.2	91	20.9
	hr4	69551	70022		-
73	gp37	70042	70926	294	+	64	56	52	56.6	59	54.4	77	50.1	69	56.7	58	49.8	13	36.6
74	lef9	70953	72428	491	-	62	75.6	50	80	57	79.4	79	78.8	65	72.4	55	60.8	117	52	40	33.1	59	19.4
75	fp25k	72525	73154	209	+	61	72.9	49	73.8	56	73.4	80	73.2	64	63.8	53	55.8	118	25
76	ChaB-like	73229	73465	78	+	60	51.7	48	55.3	55	51.7	81	52.1	63	54.3	52	32.6
77	oxoc77(ac58/ac59)	73474	73977	167	+	59	22.2	47	43.9	54	41.8	82	37.2	62	37.4	51	29.2
78	oxoc78(ac57)	73985	74503	172	-	57	55.8	46	56.4	53	53.5	83	59.4	61	43.2	50	40.4
79	oxoc79(ac55)	74881	75135	84	-	55	46.4	44	44.8	51	48.8	85	47	59	38.8	48	24.2
80	vp1054	75292	76401	369	-	54	60.1	43	61.7	50	58	86	61.9	58	42	47	36.8	138	27.8	85	23	8	19.8
81	lef10	76259	76495	237	-	53a	57.7
82	oxoc81(ac53)	76492	76914	140	-	53	62.9	42	63.6	48	63.6	87	65.6	56	58.9	43	43.6	134	25	80	19.3	28	12.8
83	oxoc82(ac52)	76916	77560	214	+	52	25	41	40.9	47	40.6	88	41.2			42	24
84	djbp	77538	78500	320	-	51	35.2	40	34	46	34.5	89	31.6	55	27.1	39	15.2
85	lef8	78533	81166	877	+	50	74	39	73.8	45	71.9	90	71.2	54	64.1	38	59.4	131	48.5	81	31.4	26	23.9
86	trax-like	81200	81493	97	+	47	35.7	38	37.4	43	35.3	92	30.3
87	oxoc86(ac45)	81521	82288	255	-	45	29.5	36	28.7			93	29.2
88	oxoc87(ac44)	82119	82505	128	-	44	57.3	35	56.5	41	37.9	94	49.3	49	35.3					19	12.4
89	oxoc88(ac43)	82478	82681	67	-	43	48.1	34	47.4			95	52.9	48	53.7	37	21.4
90	gta	82743	84365	540	-	42	54.3	33	54.3	40	53.9			47	47.7
91	lef12	84368	84925	185	-	41	47.9	32	48.4	39	44.7	96	43.1	46	39.4	36	19.4
92	p47	84924	86120	398	+	40	71.6	31	71	38	69.9	97	71.1	45	61.8	35	51.7	68	34	49	25.7	73	18.5
93	oxoc92(ac11)	86235	87191	318	-	11	41.8	4	41.2	10	39.3	126	36.8	11	34.3
94	38.7k	87290	88276	328	-	13	52.7	5	53.5	12	50.9	125	48.1	12	37.9	123	20.8
95	lef1	88234	88965	243	-	14	55	6	52.3	13	54.5	124	58.5	13	50	124	33	74	30.8	68	23.3	45	19.9
96	egt	89015	90541	508	+	15	57.8	7	57.6	14	55.3	123	56.6	14	50.6	126	40.9	141	34.1
97	bv/odv-e26	90731	91276	181	+	16	35.6	8	34.5	15	37.1	122	31	15	28.4	127	19.4
98	oxoc97(ac17)	91266	91949	227	+	17	36.4	9	44.6	16	45	121	40.1	16	38.1	128	20.5
99	oxoc98(ac18)	91973	93043	356	-	18	48.2	10	48.4	17	48.5	120	40.8	17	42.1
100	oxoc99(ac19)	93052	93366	104	+	19	48.2	11	46.8	18	42.9	119	45.7	18	36.7	115	27.9
101	Arif-1	93492	94634	380	-	21	24.5	12	31.1	19	27.9	118	28.6	19	21	131	19.4
102	pif2	94677	95855	392	+	22	76.8	13	76.3	20	76	117	76.3	20	73	132	53.7	48	49.2	55	43.7	38	43.6
103	F protein	95928	97871	647	+	23	32.9	14	32.3	21	30.6	116	33.2	21	28	133	19.9
	hr5	97886	98203		+
104	pkip	98224	98730	168	-	24	38.5	15	40.9	22	41.3	115	41.1	44	35.8	130	26.7
105	chitinase	98742	100391	549	-	126	69.4	103	69.6	119	69.4	114	71.9	124	70.5	41	59.8	10	54.1
106	cath	100433	101413	326	+	127	64.1	104	64.7	120	64.1	113	70.6	125	63.2	56	41.1	11	41.7
107	dbp	101417	102394	325	-	25	41.6	16	43.1	23	41.8	112	60.2	43	39.1	25	34.5	81	18.8	22	19.7
108	oxoc107(ac26)	102455	102844	129	+	26	64.4	17	62.3	24	60	111	52.3	42	51.1	26	23.9
109	iap1	102851	103711	286	+	27	57	18	55	25	51.8	110	47.4	41	48.3	103	28.4	17	25.6	17	18.6
110	lef6	103725	104348	207	+	28	34.1	19	32.9	26	34.1	109	27.1	40	21.2	24	19.7
111	oxoc110(ac29)	104394	104600	68	-	29	56.2	20	54.8	27	58	108	63.2	39	42.3			19	24.7
112	oxoc111(ac30)	104660	106054	464	-	30	57.3	21	56.5	28	54.4			38	44.4
113	odv-e66	106079	108067	662	+	46	28	37	27.5	42	27.7			50	26.4	96	25.8	37	24.1
114	ctx	108079	108237	52	-	3	45.3			3	45.3			30	69.2
115	sod	108293	108757	154	+	31	75.3	23	74			107	73.4	29	73.4	106	68.6	59	45.2
	hr6	108821	109050		+
116	fgf	109106	109678	190	-	32	37.9	24	37.9	30	39.2			27	29	113	14.4	140	15.2
117	oxoc116(ac34)	109680	110273	197	-	34	43.6	25	44.1	32	42.9	104	41.2	26	41	27	26.1
118	ubi	110294	110527	77	+	35	89.6	26	89.6	33	86.2	103	72.3	25	71	28	67.5	54	61.7
119	39k	110584	111471	295	-	36	48.1	27	47.4	34	46	102	42.2	24	43.5	31	30.7
120	lef11	111465	111809	114	-	37	54.4	28	53.5	35	51.7	101	41.2	23	37.1	32	29	58	20.9
121	ADPRase	111772	112413	213	-	38	73.7	29	69.2	36	72.6	100	61.9	22	67.6	33	44	69	38.9
122	ptp	112440	112949	169	+	1	55.6	130	56.8	1	56.8	127	55.8	10	37.1			66	9.2
123	oxoc122(ac5)	112993	113262	89	+	5	33	134	33	5	27.8	129	25	7	15.7
124	lef2	113231	113881	216	+	6	50.5	135	50.2	6	51.1	130	41	6	41.5	117	35.1	41	20.5	57	23.4	25	18.7
						119	52.3471	115	54.2478	114	53.1825	112	52.3866	112	47.533	97	35.8876	67	29.6672	49	24.7735	39	18.3205
